# Supplementary material for: The Polysaccharidic Nature of the Skeleton of Marennine as Determined by NMR Spectroscopy
Source: Mar Drugs. 2023 Jan 4;21(1):42. doi: 10.3390/md21010042 (PMC9865362; doi:10.3390/md21010042)
Supplement: Supplementary file 1 [file marinedrugs-21-00042-s001.zip]

Archive with 1 entries (1 files):
- marinedrugs-2091619-supplementary.pdf
